# Supplementary material for: Israeli Acute Paralysis Virus: Honey Bee Queen–Worker Interaction and Potential Virus Transmission Pathways
Source: Insects. 2019 Jan 8;10(1):9. doi: 10.3390/insects10010009 (PMC6359674; doi:10.3390/insects10010009)
Supplement: Supplementary file 1 [file insects-10-00009-s001.zip]

Archive with 1 entries (1 files):
- insects-340048-supplementary.xlsx
