# Supplementary material for: Israeli Acute Paralysis Virus: Honey Bee Queen–Worker Interaction and Potential Virus Transmission Pathways
Source: Insects. 2019 Jan 8;10(1):9. doi: 10.3390/insects10010009 (PMC6359674; doi:10.3390/insects10010009)
Supplement: Supplementary file 1 [file insects-10-00009-s001.zip › insects-340048-supplementary.xlsx]

## Sheet: Experiment 1
Experiment 1: IAPV titers and RPS5 Ct value of worker and queen samples in control and treatment groups.
Group	caste	ID Number	IAPV copy number	Log10(IAPV+1)	RPS5 Ct value
Control	Queen	C-1	0	0	20.579
Control	Queen	C-2	0	0	19.183
Control	Queen	C-3	0	0	20.073
Control	Queen	C-4	0	0	20.857
Control	Queen	C-5	0	0	21.009
Control	Worker	C-1	0	0	20.575
Control	Worker	C-2	0	0	21.655
Control	Worker	C-3	109	2.04	19.114
Control	Worker	C-4	159	2.2	20.218
Control	Worker	C-5	278	2.45	20.479
Treatment	Queen	T-1	185180620	8.27	23.011
Treatment	Queen	T-2	0	0	20.523
Treatment	Queen	T-3	0	0	22.208
Treatment	Queen	T-4	735	2.87	18.82
Treatment	Queen	T-5	1251493338	9.1	20.307
Treatment	Queen	T-6	598	2.78	18.547
Treatment	Queen	T-7	12981	4.11	17.884
Treatment	Queen	T-8	107004668	8.03	23.38
Treatment	Queen	T-9	90	1.96	19.297
Treatment	Queen	T-10	826	2.92	19.28
Treatment	Queen	T-11	91	1.96	19.983
Treatment	Queen	T-12	341949273	8.53	22.372
Treatment	Queen	T-13	713	2.85	18.976
Treatment	Queen	T-14	197	2.3	19.852
Treatment	Worker	T-1	3906093631	9.59	19.08
Treatment	Worker	T-2	785403290	8.9	19.814
Treatment	Worker	T-3	525932771	8.72	25.653
Treatment	Worker	T-4	207137428	8.32	24.806
Treatment	Worker	T-5	188486032	8.28	22.571
Treatment	Worker	T-6	183009278	8.26	22.653
Treatment	Worker	T-7	132314181	8.12	20.472
Treatment	Worker	T-8	88602078	7.95	22.475
Treatment	Worker	T-9	84518972	7.93	22.408
Treatment	Worker	T-10	79210155	7.9	23.045
Treatment	Worker	T-11	58635280	7.77	22.786
Treatment	Worker	T-12	29237206	7.47	21.272
Treatment	Worker	T-13	10984354	7.04	23.246
Treatment	Worker	T-14	7620427	6.88	23.063

## Sheet: Experiment 2
Experiment 2: IAPV titers and RPS5 Ct value of worker and queen samples in control and treatment groups of trophallactic experiment
Group	Caste	ID Number	IAPV copy number	Log10(IAPV+1)	RPS5 Ct value
Control	Queen	C-1	0	0	19.417
Control	Queen	C-2	0	0	16.668
Control	Queen	C-3	0	0	20.873
Control	Queen	C-4	0	0	19.788
Control	Queen	C-5	0	0	20.366
Control	Worker	C-1	0	0	20.182
Control	Worker	C-2	0	0	19.879
Control	Worker	C-3	0	0	21.58
Control	Worker	C-4	0	0	20.188
Control	Worker	C-5	0	0	19.415
Treatment	Queen	T-1	93	1.97	21.991
Treatment	Queen	T-2	25880	4.41	18.442
Treatment	Queen	T-3	784	2.89	18.616
Treatment	Queen	T-4	2505	3.4	19.419
Treatment	Queen	T-5	142	2.16	19.871
Treatment	Queen	T-6	4086	3.61	21.26
Treatment	Queen	T-7	22598	4.35	16.321
Treatment	Queen	T-8	16532	4.22	19.355
Treatment	Queen	T-9	475	2.68	22.313
Treatment	Queen	T-10	14435	4.16	18.753
Treatment	Queen	T-11	6248	3.8	19.89
Treatment	Queen	T-12	519	2.72	22.4
Treatment	Queen	T-13	366	2.56	21.934
Treatment	Worker	T-1	9203184	6.96	24.386
Treatment	Worker	T-2	16696315	7.22	25.6
Treatment	Worker	T-3	18240588	7.26	22.427
Treatment	Worker	T-4	20890399	7.32	25.46
Treatment	Worker	T-5	50896731	7.71	24.791
Treatment	Worker	T-6	54307928	7.73	25.532
Treatment	Worker	T-7	58635280	7.77	21.85
Treatment	Worker	T-8	113504964	8.06	22.691
Treatment	Worker	T-9	320470709	8.51	24.374
Treatment	Worker	T-10	749209045	8.87	23.806
Treatment	Worker	T-11	1067273660	9.03	21.745
Treatment	Worker	T-12	1575127989	9.2	20.689
Treatment	Worker	T-13	3253456816	9.51	23.931

## Sheet: Experiment 3
Experiment 3: IAPV titers and RPS5 Ct value of inoculated and non-inoculated workers, and queens in a dual choice experiment
Group	Caste	ID Number	IAPV copy number	Log10(IAPV+1)	RPS5 Ct value
Infected	worker	T-1	184	2.27	19.551
Infected	worker	T-2	2937	3.47	21.897
Infected	worker	T-3	7442768	6.87	24.447
Infected	worker	T-4	20283396	7.31	24.284
Infected	worker	T-5	34895728	7.54	23.547
Infected	worker	T-6	53988594	7.73	24.84
Infected	worker	T-7	62935191	7.8	21.771
Infected	worker	T-8	76006787	7.88	21.32
Infected	worker	T-9	152431774	8.18	23.102
Infected	worker	T-10	642704698	8.81	20.092
Queen	Queen	T-1	0	0	20.454
Queen	Queen	T-2	0	0	19.383
Queen	Queen	T-3	0	0	24.659
Queen	Queen	T-4	0	0	16.578
Queen	Queen	T-5	146	2.17	16.949
Queen	Queen	T-6	0	0	20.638
Queen	Queen	T-7	143	2.16	19.499
Queen	Queen	T-8	0	0	22.602
Queen	Queen	T-9	0	0	19.853
Queen	Queen	T-10	0	0	20.3
Healthy	worker	T-1	0	0	23.107
Healthy	worker	T-2	0	0	20.532
Healthy	worker	T-3	0	0	21.281
Healthy	worker	T-4	0	0	22.185
Healthy	worker	T-5	0	0	20.125
Healthy	worker	T-6	0	0	18.012
Healthy	worker	T-7	0	0	20.07
Healthy	worker	T-8	0	0	22.039
Healthy	worker	T-9	0	0	21.762
Healthy	worker	T-10	0	0	20.049

## Sheet: Queen Choice
Experimet 3: Honey bee queen tendency to associate with healthyworkers, infected workers, or none of them
	Queen choice (% of time)
ID Number	Healthy worker	None	Infected worker
Q-10	67.7	3.2	29.1
Q-9	66.13	19.35	14.52
Q-7	25.81	27.42	46.77
Q-7	67.74	6.45	25.81
Q-6	59.6	17.3	23.1
Q-5	59.68	9.67	30.65
Q-4	66.13	6.45	27.42
Q-3	30.65	20.96	48.39
Q-2	30.65	38.7	30.65
Q-1	27.42	33.87	38.71

## Sheet: Attendance Behavior 
Experiment 3: Attendance behavior of infected and healthy workers towards the queen
	Infected worker choice (% of time)		Healthy worker choice (% of time)
ID	IWQ	IAW	HAW	HWQ
W-1	23.5	76.5	84.1	15.9
W-2	25.1	74.9	82.6	17.4
W-3	12.2	87.8	85.9	14.1
W-4	19.3	80.7	71.5	28.5
W-5	21.8	78.2	79.4	20.6
W-6	21.3	78.7	75.4	24.6
W-7	22.5	77.5	76.1	23.9
W-8	15.4	84.6	80.2	19.8
W-9	10.4	89.6	83.3	16.7

## Sheet: Daily Attendance Behavior
Status	Mean	SD	days
Healthy	22.21	7.3	day-3
Healthy	19.92	6.4	day-4
Healthy	20.19	10.6	day-5
Healthy	17.71	4.4	day-6
Infected	28.81	9.7	day-3
Infected	16.66	6.8	day-4
Infected	10.95	4.4	day-5
Infected	10.255	8.9	day-6
